# Supplementary material for: A Comparative Effect of 12-Week Dietary Intervention of Policosanol (Raydel®) and Red Yeast Rice (RYR, Kobayashi) in Managing Dyslipidemia and Organ Damage in Hyperlipidemic Zebrafish
Source: Pharmaceuticals (Basel). 2025 Feb 1;18(2):200. doi: 10.3390/ph18020200 (PMC11859080; doi:10.3390/ph18020200)
Supplement: Supplementary file 1 [file pharmaceuticals-18-00200-s001.zip]

Archive with 1 entries (1 files):
- pharmaceuticals-3460469-supplementary.pdf
